# Supplementary material for: Bioisostere-Driven Discovery of SePP: A Selenium-Containing Polypharmacological Agent Relevant to Fragile X Syndrome
Source: J Med Chem. 2026 Feb 10;69(4):4020–36. doi: 10.1021/acs.jmedchem.5c02700 (PMC12951560; doi:10.1021/acs.jmedchem.5c02700)
Supplement: Supplementary file 1 [file jm5c02700_si_001.csv]

Compound Name	Smiles
Diphenidine	C1(CC(C2=CC=CC=C2)N3CCCCC3)=CC=CC=C1
FuPP	C1(CC(C2=CC=CO2)N3CCCCC3)=CC=CC=C1
TPP	C1(CC(C2=CC=CS2)N3CCCCC3)=CC=CC=C1
3-TPP	CCCN(C)C(C1=CSC=C1)CC2=CC=CC=C2.C
SePP	C1(CC(C2=CC=C[Se]2)N3CCCCC3)=CC=CC=C1
